# Supplementary material for: Revision of the Afrotropical endemic Eumerus triangularis group (Diptera: Syrphidae: Merodontini) – Species with glistering antennae
Source: PLoS One. 2025 Mar 24;20(3):e0313829. doi: 10.1371/journal.pone.0313829 (PMC11932493; doi:10.1371/journal.pone.0313829)
Supplement: S1 Table — (XLSX) [file pone.0313829.s001.xlsx]

## Sheet: Sheet1
		GenBank Accession Numbers
DNA voucher	Species	5'-end COI	3'-end COI	CytB	28S
RMCA_113C03	Eristalis tenax	PQ570403	PQ570423	PQ570910	PQ571004
MZHY2262	Eumerus argentipedicellus	PQ570404	n.a.	n.a.	n.a.
UNS_ZA1-290	Eumerus argentipedicellus	PQ570405	PQ570424	PQ570912	PQ571005
UNS_ZA2-172	Eumerus argentipedicellus	PQ570406	PQ570425	PQ570913	PQ571006
UNS_ZA3-018	Eumerus argentipedicellus	PQ570407	PQ570426	PQ570911	PQ571007
UNS_ZA3-027	Eumerus argentipedicellus	PQ570408	PQ570427	PQ570914	PQ571008
RMCA_1370E01	Eumerus triangularis	PQ570409	PQ570428	n.a.	PQ571014
UNS_ZA1-144	Eumerus triangularis	PQ570410	PQ570429	PQ570923	PQ571015
RMCA_1019A07	Eumerus tessellatus	PQ570411	PQ570430	PQ570917	PQ571011
RMCA_110B01	Eumerus tessellatus	PQ570412	PQ570431	PQ570916	PQ571012
RMCA_111F01	Eumerus tessellatus	PQ570413	PQ570432	PQ570918	n.a.
RMCA_165F04	Eumerus brunnipennis	PQ570414	PQ570433	PQ570915	PQ571013
RMCA_110A08	Eumerus rubidus	PQ570415	PQ570434	PQ570922	n.a.
RMCA_111F02	Eumerus rubidus	PQ570416	PQ570435	PQ570921	n.a.
RMCA_110C04	Eumerus setifemoratus	PQ570417	PQ570436	PQ570919	PQ571009
RMCA_110C05	Eumerus setifemoratus	PQ570418	PQ570437	PQ570920	PQ571010
